# Supplementary material for: Clothianidin seed-treatment has no detectable negative impact on honeybee colonies and their pathogens
Source: Nat Commun. 2019 Feb 11;10:692. doi: 10.1038/s41467-019-08523-4 (PMC6370849; doi:10.1038/s41467-019-08523-4)
Supplement: Supplementary file 4 — Dataset 1 [file 41467_2019_8523_MOESM4_ESM.xlsx]

## Sheet: Tabelle1
Pathogen or Parasite*	Model type	Effect measure	Estimates§	Degrees of freedom	F§	P‡
Gilliamella apicola	Full model	Intercept	4.791
		Seed-treatment	0.003	1, 17	<0.01	0.955
		Bloom	-0.764	1, 110	176.63	<0.001
		Year	-0.344	1, 21	30.81	<0.001
		Seed-treatment x Bloom	0.158	1, 110	7.52	0.007
		Seed-treatment x Year	0.042	1, 18	0.5	0.488
		Bloom x Year	-0.044	1, 110	0.58	0.448
		Seed-treatment x Bloom x Year	0.191	1, 110	11.07	0.001
	2013	Intercept	5.135
		Seed-treatment	-0.044	1, 7	0.37	0.564
		Bloom	-0.716	1, 75	150.38	<0.001
		Seed-treatment x Bloom	-0.028	1, 75	0.33	0.569
	2014	Intercept	4.447
		Seed-treatment	0.037	1, 4	0.11	0.755
		Bloom	-0.808	1, 35	61.85	<0.001
		Seed-treatment x Bloom	0.349	1, 35	11.54	0.002
Snodgrassella alvi	Full model	Intercept	7.067
		Seed-treatment	0.003	1, 17	<0.01	0.95
		Bloom	-0.035	1, 110	0.61	0.437
		Year	-0.078	1, 21	2.53	0.126
		Seed-treatment x Bloom	-0.009	1, 110	0.04	0.834
		Seed-treatment x Year	-0.032	1, 18	0.48	0.498
		Bloom x Year	0.097	1, 110	4.69	0.033
		Seed-treatment x Bloom x Year	0.009	1, 110	0.04	0.844
Acute bee paralysis virus	2014	Intercept	5.102
		Seed-treatment	-0.324	1, 4	0.78	0.426
		Bloom	-0.579	1, 30	2.94	0.097
		Seed-treatment x Bloom	-0.078	1, 30	0.05	0.819
Aphid lethal paralysis virus	Full model	Intercept	3.447
		Seed-treatment	0.164	1,7	0.14	0.615
		Bloom	2.214	1, 40	65.88	<0.001
		Year	0.333	1, 9	0.77	0.333
		Seed-treatment x Bloom	-0.567	1, 40	3.8	0.039
		Seed-treatment x Year	-0.023	1, 7	0.01	0.941
		Bloom x Year	0.453	1, 40	3.49	0.096
		Seed-treatment x Bloom x Year	-0.406	1, 40	2.87	0.135
Black queen cell virus	Full model	Intercept	7.799
		Seed-treatment	-0.196	1, 18	5.25	0.034
			-0.48	1, 110	35.71	<0.001
		Year	0.103	1, 22	1.36	0.225
		Seed-treatment x Bloom	-0.261	1, 110	10.56	0.002
		Seed-treatment x Year	-0.142	1, 19	2.73	0.116
		Bloom x Year	0.074	1, 110	0.84	0.361
		Seed-treatment x Bloom x Year	-0.305	1, 110	14.36	<0.001
	2013	Intercept	7.695
		Seed-treatment	-0.058	1, 7	0.57	0.474
		Bloom	-0.554	1, 75	70.79	<0.001
		Seed-treatment x Bloom	0.043	1, 75	0.44	0.511
	2014	Intercept	7.888
		Seed-treatment	-0.326	1, 4	2.58	0.185
		Bloom	-0.407	1, 35	4.76	0.035
		Seed-treatment x Bloom	-0.566	1, 35	9.21	0.005
Chronic bee paralysis virus	2014	Intercept	4.407
		Seed-treatment	0.089	1, 4	0.03	0.88
		Bloom	-0.898	1, 22	3.91	0.061
		Seed-treatment x Bloom	-0.691	1, 22	2.31	0.143
Deformed wing virus type-A	Full model	Intercept	4.661
		Seed-treatment	-0.163	1, 13	0.3	0.592
		Bloom	3.34	1, 53	149.79	<0.001
		Year	0.774	1, 15	6.39	0.023
		Seed-treatment x Bloom	-0.435	1, 53	2.54	0.117
		Seed-treatment x Year	0.15	1, 15	0.23	0.637
		Bloom x Year	0.87	1, 53	10.17	0.002
		Seed-treatment x Bloom x Year	-0.395	1, 53	2.09	0.154
Deformed wing virus type-B	Full model	Intercept	3.912
		Seed-treatment	-0.069	1, 23	0.1	0.759
		Bloom	-0.251	1, 83	1.34	0.251
		Year	0.285	1, 25	1.57	0.221
		Seed-treatment x Bloom	-0.23	1, 83	1.13	0.292
		Seed-treatment x Year	0.047	1, 22	0.05	0.833
		Bloom x Year	2.33	1, 83	115.5	<0.001
		Seed-treatment x Bloom x Year	-0.113	1, 83	0.27	0.604
Israeli acute paralysis virus	2014	Intercept	2.827
		Seed-treatment	0.086	1, 2	0.02	0.897
		Bloom	-1.029	1, 12	4.42	0.057
		Seed-treatment x Bloom	1.02	1, 12	4.34	0.059
Kashmir bee virus	2014	Intercept	3.084
		Seed-treatment	0.12	1, 3	0.08	0.798
		Bloom	-0.777	1, 22	3.8	0.064
		Seed-treatment x Bloom	-0.127	1, 22	0.1	0.753
Lake Sinai virus type-1	Full model	Intercept	9.651
		Seed-treatment	0.048	1, 18	0.09	0.771
		Bloom	-0.459	1, 110	8.12	0.005
		Year	0.841	1, 23	24.73	<0.001
		Seed-treatment x Bloom	-0.013	1, 110	0.01	0.935
		Seed-treatment x Year	0.064	1, 19	0.15	0.7
		Bloom x Year	-0.81	1, 110	25.23	<0.001
		Seed-treatment x Bloom x Year	-0.046	1, 110	0.08	0.775
Slow bee paralysis virus	2014	Intercept	7.032
		Seed-treatment	-0.115	1, 4	0.51	0.512
		Bloom	0.425	1, 35	9.36	0.004
		Seed-treatment x Bloom	0.08	1, 35	0.33	0.568
Sacbrood virus	Full model	Intercept	9.534
		Seed-treatment	-0.044	1, 17	0.03	0.867
		Bloom	-0.221	1, 110	1.48	0.226
		Year	-0.239	1, 21	0.8	0.38
		Seed-treatment x Bloom	0.051	1, 110	0.08	0.78
		Seed-treatment x Year	-0.106	1, 18	0.17	0.687
		Bloom x Year	-0.338	1, 110	3.46	0.065
		Seed-treatment x Bloom x Year	-0.122	1, 110	0.45	0.504
Nosema apis	2013	Intercept	2.894
		Seed-treatment	-0.016	1, 5	0.06	0.82
		Bloom	-2.894	1, 39	2248.31	<0.001
		Seed-treatment x Bloom	0.016	1, 39	0.07	0.79
Nosema ceranae	Full model	Intercept	3.257
		Seed-treatment	-0.202	1, 18	1.74	0.203
		Bloom	-1.931	1, 96	242.15	<0.001
		Year	0.048	1, 21	0.09	0.763
		Seed-treatment x Bloom	-0.193	1, 96	2.42	0.123
		Seed-treatment x Year	-0.045	1, 18	0.09	0.773
		Bloom x Year	0.479	1, 96	14.9	<0.001
		Seed-treatment x Bloom x Year	0.023	1, 96	0.04	0.851
Varroa destructor‡‡	Full model	Intercept	1.077
		Seed-treatment	0.044	1, 14	0.67	0.426
		Bloom	0.381	1, 74	72.44	<0.001
		Year	0.307	1, 17	31.05	<0.001
		Seed-treatment x Bloom	-0.069	1, 74	2.4	0.126
		Seed-treatment x Year	-0.068	1, 14	1.62	0.224
		Bloom x Year	0.137	1, 74	9.39	0.003
		Seed-treatment x Bloom x Year	-0.032	1, 74	0.52	0.472
*Species names are spelled in italics.
§Estimates and test statistics of generalized linear mixed effects models on pathogen and parasite abundance in honeybee colonies in relation to clothianidin seed-treatment and bloom (before or after placement at flowering oilseed rape fields) in 2013 and 2014. Main effects/interactions were estimated using sum-to-zero contrasts and the deviation of the second level (after, clothianidin, 2014) of…
‡ P values < 0.05 are highlighted in bold.
‡‡The abundance of V. destructor was modelled as the square-root transformed number of mites 100 bees-1, while the microorganisms were expressed as log10 [units] bee-1 70.
